# Supplementary material for: The Process of Magnetizing FeNbYHfB Bulk Amorphous Alloys in Strong Magnetic Fields
Source: Materials (Basel). 2020 Mar 18;13(6):1367. doi: 10.3390/ma13061367 (PMC7142617; doi:10.3390/ma13061367)
Supplement: Supplementary file 1 [file materials-13-01367-s001.zip]

Archive with 1 entries (1 files):
- materials-729644-SI.txt
