# Supplementary material for: The Process of Magnetizing FeNbYHfB Bulk Amorphous Alloys in Strong Magnetic Fields
Source: Materials (Basel). 2020 Mar 18;13(6):1367. doi: 10.3390/ma13061367 (PMC7142617; doi:10.3390/ma13061367)
Supplement: Supplementary file 1 [file materials-13-01367-s001.zip › materials-729644-SI.txt]

Start Time:  3/2/2020 12:29:33 PM         Time Completed:  3/2/2020 1:33:33 PM      Elapsed Time:  01:03:59
Sample ID:     holder-2020-1

Experiment:    C:\IDEASVSM\piotr\Experiments\fe-RE-petla\fe-RE-petla.exp
Data File:     C:\IDEASVSM\piotr\holder-2020-1.txt
Plot File:     C:\IDEASVSM\piotr\holder-2020-1.oc2
VSM Exp File:  C:\IDEASVSM\piotr\Experiments\fe-RE-petla\fe-RE-petla.stp
VSM Data File: C:\IDEASVSM\piotr\holder-2020-1.dat

***DATA***

Field(G)	 Moment(emu)	
 0.000511531 	 0.000000933636 	
 500.016 	 0.000000574513 	
 1000.04 	 0.00000728054 	
 1500.06 	 0.0000102526 	
 2000.06 	 0.0000141507 	
 2500.06 	 0.0000218202 	
 3000.06 	 0.0000278542 	
 3500.06 	 0.0000350881 	
 4000.09 	 0.0000397374 	
 4500.09 	 0.0000472701 	
 5000.04 	 0.0000543829 	
 5500.07 	 0.0000612451 	
 6000.07 	 0.0000694747 	
 6500.05 	 0.0000766482 	
 7000.06 	 0.0000842963 	
 7500.04 	 0.0000904413 	
 8000.07 	 0.0000996117 	
 8500.06 	 0.000107312 	
 9000.07 	 0.000113988 	
 9500.07 	 0.000124118 	
 10000.1 	 0.000131921 	
 10500.1 	 0.000138618 	
 11000.1 	 0.000149308 	
 11500.1 	 0.000155377 	
 12000.1 	 0.000164526 	
 12500.1 	 0.000173897 	
 13000.1 	 0.000180779 	
 13500 	 0.000190933 	
 14000.1 	 0.000197665 	
 14500.1 	 0.000205929 	
 15000.1 	 0.00021404 	
 15500.1 	 0.000223244 	
 16000.1 	 0.000233301 	
 16500.1 	 0.000242269 	
 17000 	 0.000251267 	
 17500 	 0.000261612 	
 17999.9 	 0.000269603 	
 18499.6 	 0.000281847 	
 18998.8 	 0.000288554 	
 19496.7 	 0.000298906 	
 19991.5 	 0.000309764 	
 19501.9 	 0.000299997 	
 18990 	 0.000287812 	
 18482 	 0.000279328 	
 17975 	 0.000270247 	
 17468.4 	 0.000261656 	
 16962 	 0.000251579 	
 16455.6 	 0.000242167 	
 15949.3 	 0.000232265 	
 15442.9 	 0.00022325 	
 14936.6 	 0.000215157 	
 14430.3 	 0.000205951 	
 13924 	 0.000195665 	
 13417.6 	 0.000189049 	
 12911.3 	 0.000179878 	
 12404.9 	 0.000171222 	
 11898.6 	 0.000161971 	
 11392.3 	 0.000154127 	
 10885.9 	 0.000146592 	
 10379.6 	 0.000137737 	
 9873.24 	 0.000129273 	
 9366.92 	 0.000122785 	
 8860.57 	 0.000112048 	
 8354.26 	 0.000104493 	
 7847.92 	 0.0000972464 	
 7341.6 	 0.0000898773 	
 6835.28 	 0.0000817574 	
 6328.92 	 0.0000738385 	
 5822.61 	 0.0000657063 	
 5316.28 	 0.0000569596 	
 4810.14 	 0.0000514365 	
 4303.59 	 0.0000403608 	
 3797.4 	 0.0000355149 	
 3290.89 	 0.0000297374 	
 2784.73 	 0.0000210354 	
 2278.23 	 0.0000143244 	
 1771.92 	 0.0000102663 	
 1265.78 	 0.0000057238 	
 759.494 	 0.000000997487 	
 252.925 	-0.00000390074 	
-253.168 	 0.000000870496 	
-759.506 	-0.00000210043 	
-1266.05 	-0.00000678285 	
-1772.39 	-0.0000116419 	
-2278.75 	-0.0000166034 	
-2785.07 	-0.0000218399 	
-3291.37 	-0.0000294713 	
-3797.54 	-0.0000358333 	
-4304.08 	-0.0000422878 	
-4810.37 	-0.0000533444 	
-5316.7 	-0.000058435 	
-5822.83 	-0.0000661091 	
-6329.33 	-0.0000722972 	
-6835.66 	-0.0000799079 	
-7341.99 	-0.0000869911 	
-7848.29 	-0.0000952086 	
-8354.65 	-0.000103371 	
-8860.96 	-0.000112271 	
-9367.27 	-0.000119564 	
-9873.59 	-0.000128415 	
-10379.9 	-0.000135947 	
-10886.2 	-0.000142683 	
-11392.6 	-0.000153496 	
-11898.9 	-0.000160755 	
-12405.2 	-0.000169484 	
-12911.6 	-0.000177359 	
-13417.8 	-0.000186729 	
-13924.2 	-0.000194562 	
-14430.5 	-0.000203121 	
-14936.9 	-0.000213668 	
-15443.2 	-0.000222823 	
-15949.5 	-0.000233791 	
-16455.9 	-0.000239859 	
-16962.2 	-0.000250936 	
-17468.5 	-0.000258311 	
-17974.7 	-0.000270855 	
-18480.8 	-0.000281427 	
-18986.4 	-0.000290444 	
-19490.8 	-0.000300106 	
-19991.2 	-0.000311699 	
-19508.6 	-0.000302313 	
-19002.9 	-0.000292732 	
-18500.9 	-0.000281486 	
-18000.3 	-0.000273337 	
-17500 	-0.000262368 	
-16999.9 	-0.00025281 	
-16499.9 	-0.000243917 	
-15999.9 	-0.000234681 	
-15499.9 	-0.000225264 	
-14999.9 	-0.000216959 	
-14499.9 	-0.00020685 	
-13999.9 	-0.000198964 	
-13499.9 	-0.000190635 	
-12999.9 	-0.000180594 	
-12499.9 	-0.000170639 	
-11999.9 	-0.000163803 	
-11499.9 	-0.000155634 	
-10999.9 	-0.00014704 	
-10499.9 	-0.000139072 	
-9999.83 	-0.000129424 	
-9499.86 	-0.000120523 	
-8999.85 	-0.000114351 	
-8499.85 	-0.000104816 	
-7999.83 	-0.0000978429 	
-7499.84 	-0.0000913588 	
-6999.83 	-0.0000830701 	
-6499.85 	-0.0000743474 	
-5999.85 	-0.0000658095 	
-5499.83 	-0.000059069 	
-4999.82 	-0.000048138 	
-4499.8 	-0.0000412614 	
-3999.8 	-0.0000347362 	
-3499.81 	-0.0000277748 	
-2999.78 	-0.0000202107 	
-2499.78 	-0.0000138511 	
-1999.76 	-0.00000675302 	
-1499.98 	 0.000000146496 	
-999.786 	 0.00000421288 	
-499.771 	 0.00000824304 	
 0.0518773 	 0.00000810583 	
 500.215 	 0.00000842446 	
 1000.22 	 0.0000106395 	
 1500.24 	 0.0000158723 	
 2000.09 	 0.0000199146 	
 2500.23 	 0.0000270794 	
 3000.23 	 0.0000332954 	
 3500.23 	 0.0000381992 	
 4000.08 	 0.0000397663 	
 4500.22 	 0.0000503081 	
 5000.09 	 0.0000586992 	
 5500.21 	 0.0000651009 	
 6000.21 	 0.0000722833 	
 6500.17 	 0.0000821974 	
 7000.2 	 0.0000879772 	
 7500.22 	 0.0000959223 	
 8000.2 	 0.000103646 	
 8500.17 	 0.00011221 	
 9000.15 	 0.000119507 	
 9500.14 	 0.000127467 	
 10000.1 	 0.000135302 	
 10500.1 	 0.000143888 	
 11000.2 	 0.00015065 	
 11500.1 	 0.00015998 	
 12000.1 	 0.000168082 	
 12500.1 	 0.000177501 	
 13000.1 	 0.000184123 	
 13500.1 	 0.000192901 	
 14000.1 	 0.00020345 	
 14500.1 	 0.000211695 	
 15000.2 	 0.00021857 	
 15500.1 	 0.000230417 	
 16000.1 	 0.000239249 	
 16500.1 	 0.000248156 	
 17000.1 	 0.000257471 	
 17500.1 	 0.00026617 	
 18000 	 0.000278119 	
 18499.7 	 0.000287605 	
 18998.9 	 0.00029777 	
 19496.8 	 0.000305771 	
 19991.2 	 0.000315521 	

	
	
